# Supplementary material for: Comparison of Brucellosis and Rickettsiosis in Children: A Retrospective Cohort Study
Source: J Clin Med. 2025 Feb 21;14(5):1465. doi: 10.3390/jcm14051465 (PMC11900969; doi:10.3390/jcm14051465)
Supplement: Supplementary file 1 [file jcm-14-01465-s001.zip]

Archive with 1 entries (1 files):
- jcm-3418133-supplementary.pptx
